# Supplementary material for: Entropy in Landscape Ecology: A Quantitative Textual Multivariate Review
Source: Entropy (Basel). 2021 Oct 28;23(11):1425. doi: 10.3390/e23111425 (PMC8625677; doi:10.3390/e23111425)
Supplement: Supplementary file 1 [file entropy-23-01425-s001.zip]

Archive with 1 entries (1 files):
- entropy-1374137-supplementary.pdf
